# Supplementary material for: Extracellular Vesicles Derived-LAT1 mRNA as a Powerful Inducer of Colorectal Cancer Aggressive Phenotype
Source: Biology (Basel). 2022 Jan 15;11(1):145. doi: 10.3390/biology11010145 (PMC8773288; doi:10.3390/biology11010145)
Supplement: Supplementary file 1 [file biology-11-00145-s001.zip]

Archive with 1 entries (1 files):
- biology-1525095-supplementary.pdf
